# Supplementary material for: Comprehensive analysis of hypoxia-related genes for prognosis value, immune status, and therapy in osteosarcoma patients
Source: Front Pharmacol. 2023 Jan 6;13:1088732. doi: 10.3389/fphar.2022.1088732 (PMC9853159; doi:10.3389/fphar.2022.1088732)
Supplement: Supplementary file 2 [file Table3.XLSX]

## Sheet: Supplementary Table S3
gene	lowMean	highMean	logFC	pValue	fdr
IBSP	8.37987	10.0859	1.70602	0.00174946	0.0398258
OPN3	4.80654	5.90042	1.09388	0.000336871	0.0165145
CYFIP2	4.4116	5.6382	1.2266	2.08e-05	0.00352788
GYG2	5.35716	6.4176	1.06044	0.000158381	0.0112036
COL11A1	8.81023	7.53737	-1.27287	0.000349446	0.0167416
DLX3	5.34688	7.08862	1.74175	4.24e-07	0.00055822
PYGM	3.52052	4.65612	1.1356	8.76e-06	0.00225135
FAP	6.10201	4.91172	-1.19029	1.45e-05	0.00312073
C1QTNF3	5.20862	3.6222	-1.58641	8.4e-05	0.00776566
BAMBI	6.94722	8.55433	1.60711	3.37e-06	0.00154213
MLC1	3.81426	4.8561	1.04185	0.000641586	0.0229231
SLC8A3	4.36921	5.86456	1.49535	6.01e-06	0.0018631
BMP7	4.16415	5.19751	1.03336	0.000120411	0.00976254
SMPD3	4.24269	5.79595	1.55326	6.61e-06	0.00188243
AEBP1	9.33856	8.01649	-1.32207	3.65e-05	0.0050009
ACTA2	8.02638	6.70716	-1.31922	4.52e-05	0.00541098
KAZALD1	5.51484	6.6058	1.09096	1.74e-05	0.00326893
DLX4	3.89335	5.04401	1.15066	3.81e-05	0.00502334
CPE	8.27235	9.69114	1.41879	1.01e-05	0.00230619
FOLR1	3.96227	4.98561	1.02334	0.000664335	0.0235761
EFHD1	4.86044	6.16355	1.30311	1.66e-05	0.00322796
BMP8B	4.47441	5.63312	1.15871	1.82e-05	0.00335833
SATB2	5.74771	7.07028	1.32256	3.59e-07	0.000541197
CPNE5	3.85915	4.91897	1.05982	1.64e-07	0.000345442
FLNC	5.83051	4.44713	-1.38338	0.000362453	0.0169789
ISLR	6.6101	4.25252	-2.35758	3.2e-06	0.00154213
LOXL1	6.1069	4.79861	-1.30829	7.98e-06	0.00210191
AOC2	4.35163	5.36056	1.00893	0.00192497	0.0420066
RAMP1	4.13985	5.2805	1.14065	4.09e-06	0.00165853
LGR6	3.25073	4.36844	1.11771	1.11e-06	0.000862469
POSTN	7.65906	6.48834	-1.17073	0.000641586	0.0229231
ANGPTL2	8.04128	6.99158	-1.0497	0.000519467	0.0205063
FXYD6	5.50019	6.88285	1.38265	8.97e-07	0.000862469
ITGA11	6.40987	5.1712	-1.23868	1.36e-06	0.000888341
CGREF1	4.23333	5.52483	1.2915	1.17e-06	0.000862469
P4HA3	4.62969	3.61818	-1.0115	1.17e-06	0.000862469
TAGLN	7.35692	6.22753	-1.12938	0.000152348	0.011151
CCDC3	6.45601	7.45818	1.00217	0.00192497	0.0420066
DMP1	3.93369	5.2182	1.28452	0.00135018	0.0350514
MEPE	4.26321	5.71191	1.44869	0.000324715	0.0162204
PANX3	5.81277	8.30722	2.49445	5.73e-06	0.00183028
APCDD1	5.68667	7.02916	1.34248	1.01e-05	0.00230619
WIF1	3.42176	4.59566	1.1739	0.000216219	0.0125217
GALNT14	4.09143	5.30634	1.21491	5.46e-06	0.00183028
RHBDL2	5.24688	6.80254	1.55566	4.73e-06	0.00178068
ALPL	9.22272	11.0029	1.78023	3.05e-06	0.00154213
ACTG2	5.29113	3.85087	-1.44026	5.21e-06	0.00182969
AIM2	4.94924	3.82262	-1.12661	5.12e-05	0.00556836
PCOLCE2	5.70214	6.83361	1.13147	2.37e-05	0.00378274
CHMP4C	3.71687	4.81669	1.09982	0.00050133	0.0199222
CA3	5.3533	7.14434	1.79104	0.000557566	0.0216057
MFAP4	6.28521	4.30709	-1.97812	0.000171119	0.0116361
RCOR2	6.00929	7.12921	1.11992	5.12e-05	0.00556836
SOST	4.29549	6.41516	2.11967	1.58e-05	0.00322796
GNG4	3.77173	4.84385	1.07212	0.000148749	0.011151
COL3A1	11.0999	9.89566	-1.2042	0.000845509	0.0259815
COL22A1	4.3855	6.08803	1.70253	7.98e-06	0.00210191
SP7	6.66599	8.54655	1.88056	2.89e-07	0.000507382
PDGFD	5.40014	6.44836	1.04822	8.4e-05	0.00776566
COL24A1	4.52424	5.52715	1.00292	0.000106893	0.00923486
COL8A2	6.59683	5.17464	-1.42219	0.000290638	0.0149558
PHOSPHO1	5.49363	7.26405	1.77043	6.3e-06	0.00188243
AMBN	3.96054	5.57518	1.61464	0.000911425	0.0271368
MSC	5.52113	4.20615	-1.31498	2.05e-06	0.001135
GAS1	6.92114	5.87412	-1.04702	0.000165677	0.0113392
CHST13	4.49519	5.69684	1.20165	1.52e-05	0.0031996
SLC36A2	3.88773	5.14488	1.25715	1.85e-06	0.00108284
THBS2	8.39069	6.96841	-1.42229	1.66e-05	0.00322796
COL14A1	5.41163	4.23599	-1.17565	0.000845509	0.0259815
EGFL6	5.47845	3.81647	-1.66198	0.000789601	0.0250674
COL11A2	4.97609	6.42564	1.44955	0.000737101	0.024431
IFITM5	6.71518	9.32654	2.61136	4.35e-06	0.0016983
CORT	3.66803	5.10939	1.44136	1.99e-09	2.09e-05
