# Supplementary material for: Comprehensive analysis of hypoxia-related genes for prognosis value, immune status, and therapy in osteosarcoma patients
Source: Front Pharmacol. 2023 Jan 6;13:1088732. doi: 10.3389/fphar.2022.1088732 (PMC9853159; doi:10.3389/fphar.2022.1088732)
Supplement: Supplementary file 4 [file Table4.XLSX]

## Sheet: Supplementary Table S4
Gene	Drug	cor	pvalue
KCNJ3	LOXO-101	0.887503	3.56482e-21
RASGRP2	Nelarabine	0.729415	3.84696e-11
KCNJ3	NMS-E628	0.685369	1.53106e-09
RASGRP2	Hydroxyurea	0.629647	7.06988e-08
KCNJ3	Sunitinib	0.607724	2.61421e-07
RASGRP2	Asparaginase	0.570973	1.90021e-06
RASGRP2	Cyclophosphamide	0.549611	5.41262e-06
CYFIP2	Nelarabine	0.537181	9.63462e-06
GFPT2	Simvastatin	0.535167	1.05556e-05
RASGRP2	Fludarabine	0.524882	1.66742e-05
RASGRP2	Pipobroman	0.500328	4.68633e-05
CORT	Ifosfamide	0.499275	4.89018e-05
RASGRP2	Chlorambucil	0.497064	5.34491e-05
ACTG2	Zoledronate	0.493914	6.06043e-05
RASGRP2	Cladribine	0.488783	7.41736e-05
GFPT2	Olaparib	0.484812	8.65351e-05
CORT	Oxaliplatin	0.476472	0.000118895
RASGRP2	Uracil mustard	0.473782	0.000131496
KCNJ3	Crizotinib	0.466203	0.000173879
CORT	Nelarabine	0.463676	0.000190579
RASGRP2	Melphalan	0.458893	0.000226269
KLK1	Fluphenazine	0.456117	0.000249683
RASGRP2	DIGOXIN	0.452713	0.000281408
RASGRP2	Bendamustine	0.448823	0.000322134
RASGRP2	Thiotepa	0.444838	0.000369359
KLK1	Tegafur	0.439697	0.000439583
GFPT2	Bleomycin	0.432445	0.000559307
RASGRP2	Carmustine	0.431319	0.000580344
CHMP4C	Cisplatin	-0.430818	0.000589936
RASGRP2	Triethylenemelamine	0.430432	0.000597418
CORT	Bendamustine	0.429747	0.000610932
RASGRP2	Cytarabine	0.42813	0.000643879
RASGRP2	Arsenic trioxide	0.427934	0.00064799
CORT	Fluphenazine	0.423109	0.000756752
RASGRP2	Carboplatin	0.419633	0.000845083
CHMP4C	Carboplatin	-0.417514	0.000903392
CYFIP2	Melphalan	0.412331	0.00106158
CYFIP2	Idarubicin	0.410325	0.00112922
RASGRP2	Ifosfamide	0.409291	0.00116557
GFPT2	Rapamycin	0.40827	0.00120249
RASGRP2	Fluphenazine	0.406676	0.00126228
KLK1	Fluorouracil	0.403463	0.0013909
CHMP4C	Epirubicin	-0.403363	0.0013951
RASGRP2	Idarubicin	0.402829	0.00141764
GFPT2	Nilotinib	-0.401231	0.00148708
CYFIP2	Ifosfamide	0.400312	0.0015284
CYFIP2	Nitrogen mustard	0.399519	0.00156486
RASGRP2	Dexamethasone Decadron	0.398834	0.00159698
CYFIP2	Oxaliplatin	0.396973	0.00168727
CYFIP2	Chlorambucil	0.395955	0.00173856
CYFIP2	Bendamustine	0.395428	0.00176565
RASGRP2	Nandrolone phenpropionate	0.39301	0.00189489
CYFIP2	Pipobroman	0.392925	0.0018996
KLK1	Belinostat	0.390681	0.0020273
DKK1	Sunitinib	-0.388887	0.00213487
RASGRP2	Dexrazoxane	0.388706	0.00214601
CORT	Palbociclib	0.387258	0.00223692
KLK1	DECITABINE	0.38262	0.00255181
CHMP4C	Doxorubicin	-0.381791	0.00261207
CYFIP2	Valrubicin	0.380621	0.00269921
CYFIP2	Fluphenazine	0.379939	0.00275124
ABCA4	DECITABINE	0.37803	0.00290159
CYFIP2	Hydroxyurea	0.377036	0.00298275
RASGRP2	DACARBAZINE	0.373138	0.00332082
CORT	Dasatinib	-0.373066	0.00332736
KLK1	Idelalisib	-0.372787	0.0033529
CYFIP2	Uracil mustard	0.371124	0.00350845
DLX2	Bleomycin	0.370217	0.00359591
CHMP4C	Pipamperone	-0.369643	0.00365231
CHMP4C	Mithramycin	-0.369561	0.00366045
CYFIP2	Palbociclib	0.369319	0.0036845
CORT	Asparaginase	0.368523	0.00376458
DKK1	Bosutinib	-0.36559	0.00407323
RASGRP2	Lomustine	0.365471	0.00408616
RASGRP2	Vorinostat	0.364348	0.00421055
RASGRP2	Parthenolide	0.363409	0.00431702
CHMP4C	Teniposide	-0.362346	0.00444043
CHMP4C	Depsipeptide	-0.361357	0.00455799
ACTG2	pralatrexate	-0.361212	0.00457544
KLK1	IPI-145	-0.360926	0.00461014
RASGRP2	Etoposide	0.359913	0.00473467
KLK1	6-THIOGUANINE	0.358607	0.00489954
CORT	Hydroxyurea	0.357315	0.00506775
ACTG2	Cladribine	-0.356907	0.00512187
CORT	Erlotinib	-0.356346	0.00519709
KCNJ3	Cabozantinib	0.356127	0.00522671
KLK1	Vorinostat	0.355911	0.00525611
CYFIP2	Triethylenemelamine	0.354623	0.00543437
RASGRP2	Clofarabine	0.353737	0.00556004
RASGRP2	Nitrogen mustard	0.353604	0.00557922
CORT	Vandetanib	-0.35342	0.0056057
CORT	Dexamethasone Decadron	0.352474	0.00574371
CHMP4C	Carmustine	-0.352243	0.0057778
CHMP4C	Vinblastine	-0.351535	0.00588358
KLK1	LDK-378	0.351333	0.00591402
KLK1	Isotretinoin	0.351299	0.0059192
DLX2	Lomustine	0.350236	0.00608207
CORT	Irofulven	-0.349109	0.00625905
KCNJ3	PF-06463922	0.348483	0.00635913
CHMP4C	Allopurinol	0.345701	0.00682172
GFPT2	Tamoxifen	-0.344154	0.0070915
CHMP4C	Etoposide	-0.343086	0.00728322
GFPT2	Bosutinib	-0.342441	0.00740104
GFPT2	Mitoxantrone	0.342014	0.00748002
CHMP4C	Homoharringtonine	-0.341684	0.00754163
KLK1	Tamoxifen	0.341396	0.00759555
ACTG2	Allopurinol	-0.340156	0.00783235
DKK1	Parthenolide	-0.34	0.00786241
GFPT2	Midostaurin	0.339904	0.00788123
DKK1	Cyclophosphamide	-0.338856	0.00808734
CORT	Idarubicin	0.337764	0.008307
DKK1	Tamoxifen	-0.33771	0.00831791
CYFIP2	Cytarabine	0.337648	0.00833072
CHMP4C	Pipobroman	-0.337431	0.00837509
KLK1	Dasatinib	-0.336903	0.00848385
RASGRP2	Calusterone	0.336769	0.00851171
DLX2	Palbociclib	-0.335927	0.00868841
CORT	Etoposide	0.335852	0.00870423
KLK1	Irofulven	-0.335124	0.00885997
NRXN1	AZACITIDINE	0.335037	0.00887855
CYFIP2	Etoposide	0.334974	0.0088923
DKK1	6-MERCAPTOPURINE	-0.333216	0.00927922
ACTG2	IPI-145	0.33292	0.00934574
GFPT2	RAPAMYCIN	0.332755	0.00938292
DKK1	Ixazomib citrate	-0.331222	0.0097356
KLK1	Denileukin Diftitox Ontak	0.329915	0.0100452
KLK1	Vandetanib	-0.329484	0.0101492
CORT	Lomustine	0.32754	0.01063
CHMP4C	Actinomycin D	-0.327104	0.0107402
CYFIP2	Thiotepa	0.327062	0.010751
CHMP4C	Eribulin mesilate	-0.325886	0.0110541
KLK1	Pazopanib	-0.324303	0.011474
ABCA4	Cisplatin	0.323293	0.0117487
CORT	Pipobroman	0.322167	0.0120622
ABCA4	BMN-673	0.321649	0.0122085
CHMP4C	Mitoxantrone	-0.321029	0.012386
CYFIP2	Dexrazoxane	0.320769	0.0124609
ACTG2	Cabozantinib	0.319624	0.0127961
ACTG2	METHOTREXATE	-0.317969	0.0132942
GFPT2	Everolimus	0.317543	0.0134252
CYFIP2	DECITABINE	0.317211	0.0135278
KLK1	Mithramycin	-0.316281	0.0138193
DKK1	Sulfatinib	-0.315511	0.0140646
GFPT2	MITOXANTRONE	0.315263	0.0141446
KLK1	Oxaliplatin	0.314853	0.0142773
KCNJ3	gilteritinib	0.314682	0.0143333
ABCA4	Pipobroman	0.314283	0.0144639
DKK1	Dabrafenib	-0.314158	0.0145052
CHMP4C	Vemurafenib	-0.312826	0.0149499
KLK1	Depsipeptide	-0.309714	0.0160357
RASGRP2	tfdu	0.309423	0.0161404
RASGRP2	6-THIOGUANINE	0.309069	0.0162688
DLX2	Cisplatin	0.305552	0.0175922
RASGRP2	Irinotecan	0.304325	0.0180749
CHMP4C	Thiotepa	-0.304136	0.0181505
GFPT2	Topotecan	0.301658	0.0191636
CORT	Isotretinoin	0.301527	0.0192187
CHMP4C	Melphalan	-0.300812	0.0195203
DLX2	Carboplatin	0.300664	0.0195836
GFPT2	Lenvatinib	0.300547	0.0196335
CORT	Dexrazoxane	0.29986	0.0199285
CORT	Teniposide	0.298127	0.0206905
CORT	Simvastatin	-0.297419	0.0210086
ACTG2	7-Ethyl-10-hydroxycamptothecin	-0.29702	0.0211897
RASGRP2	Gemcitabine	0.296227	0.021554
ACTG2	Abiraterone	0.29618	0.0215758
CORT	Irinotecan	0.296054	0.0216341
KLK1	Dromostanolone Propionate	0.295784	0.0217595
ABCA4	ARRY-162	-0.295722	0.0217884
CHMP4C	Neratinib	0.29555	0.0218687
CHMP4C	Valrubicin	-0.295502	0.0218913
CHMP4C	MITOXANTRONE	-0.294057	0.0225771
CHMP4C	DAUNORUBICIN	-0.29327	0.0229581
CHMP4C	Vincristine	-0.293059	0.0230615
CHMP4C	Arsenic trioxide	-0.291994	0.0235878
CORT	Chlorambucil	0.291856	0.0236569
GFPT2	Procarbazine	0.291294	0.0239392
CHMP4C	Daunorubicin	-0.291108	0.0240334
RASGRP2	Cisplatin	0.290885	0.0241467
RASGRP2	ABT-199	0.29058	0.0243024
CYFIP2	Vorinostat	0.29036	0.0244151
CORT	Valrubicin	0.290267	0.0244631
CHMP4C	Mitomycin	-0.290052	0.024574
RASGRP2	Megestrol acetate	0.29003	0.024585
CYFIP2	Fludarabine	0.289919	0.0246427
CHMP4C	Raltitrexed	-0.289712	0.0247498
KCNJ3	Palbociclib	0.288766	0.0252456
RASGRP2	Oxaliplatin	0.288738	0.0252608
GFPT2	Temsirolimus	0.288179	0.0255574
ACTG2	Rapamycin	0.288001	0.0256525
CHMP4C	Afatinib	0.287059	0.0261613
DKK1	Encorafenib	-0.285475	0.0270361
CHMP4C	ABT-199	-0.285101	0.0272464
ACTG2	Idelalisib	0.284995	0.0273062
CORT	Ibrutinib	-0.284531	0.0275688
GFPT2	Cyclophosphamide	-0.282841	0.0285449
RASGRP2	Palbociclib	0.282745	0.0286009
RASGRP2	Dasatinib	-0.282427	0.0287884
KLK1	6-Thioguanine	0.282107	0.0289777
CHMP4C	Belinostat	0.281871	0.0291178
GFPT2	Irinotecan	0.281836	0.0291391
ABCA4	AZACITIDINE	0.281554	0.0293074
DKK1	Acrichine	-0.28153	0.0293221
ABCA4	Dexrazoxane	0.281071	0.0295977
DLX2	Topotecan	0.280156	0.0301549
RASGRP2	Dromostanolone Propionate	0.280086	0.030198
CHMP4C	Dacomitinib	0.279979	0.0302638
KCNJ3	Vandetanib	-0.279485	0.030569
CORT	Carmustine	0.278885	0.030943
RASGRP2	Pemetrexed	0.278632	0.0311019
KLK1	Ibrutinib	-0.278158	0.0314019
KLK1	Simvastatin	-0.277802	0.0316282
CHMP4C	BMN-673	-0.277618	0.0317459
KLK1	Alectinib	0.276941	0.0321824
ACTG2	RAPAMYCIN	0.27667	0.032358
DKK1	Vemurafenib	-0.276475	0.0324848
DKK1	Fluorouracil	-0.276198	0.0326665
GFPT2	Cabozantinib	0.275974	0.0328135
CORT	Daunorubicin	0.275837	0.0329037
CORT	Uracil mustard	0.275778	0.0329428
DLX2	LEE-011	-0.275533	0.0331051
CHMP4C	Triethylenemelamine	-0.275293	0.0332648
ABCA4	Trametinib	-0.274373	0.0338819
DKK1	Selumetinib	-0.273681	0.0343524
GFPT2	Pazopanib	0.273541	0.0344486
CORT	Cabozantinib	-0.273529	0.0344564
CYFIP2	umbralisib	0.273298	0.0346153
KLK1	Celecoxib	0.273204	0.0346801
CORT	Bosutinib	-0.273024	0.0348043
CYFIP2	Mitoxantrone	0.272851	0.0349239
CHMP4C	Osimertinib	0.272664	0.035054
GFPT2	Irofulven	0.272474	0.0351866
DKK1	Arsenic trioxide	-0.272148	0.0354142
NRXN1	Abiraterone	-0.271651	0.0357647
CORT	Carfilzomib	0.271527	0.0358522
DLX2	Floxuridine	0.271499	0.035872
ABCA4	Carboplatin	0.271425	0.0359248
CORT	Ponatinib	-0.270299	0.0367311
ACTG2	Nitrogen mustard	-0.26994	0.0369919
DKK1	Nilotinib	-0.269583	0.0372525
CYFIP2	Dexamethasone Decadron	0.269529	0.0372917
GFPT2	7-Ethyl-10-hydroxycamptothecin	0.268138	0.0383215
CHMP4C	tfdu	-0.267396	0.0388808
KLK1	Copanlisib	-0.267218	0.0390159
DKK1	Bortezomib	-0.265321	0.04048
CYFIP2	Asparaginase	0.265017	0.0407194
CYFIP2	Alectinib	0.264536	0.0410991
CHMP4C	Estramustine	-0.264525	0.0411078
KLK1	Nilotinib	0.264483	0.0411418
ABCA4	Cobimetinib (isomer 1)	-0.26431	0.0412792
KCNJ3	Arsenic trioxide	-0.263619	0.0418326
DLX2	LDK-378	-0.262944	0.0423789
RASGRP2	Raloxifene	0.262652	0.0426169
DKK1	DACARBAZINE	-0.262597	0.0426617
ACTG2	Vismodegib	-0.262493	0.0427476
CHMP4C	Vinorelbine	-0.2622	0.0429879
CYFIP2	Teniposide	0.261619	0.0434687
CYFIP2	Belinostat	0.26124	0.0437846
KCNJ3	Ponatinib	0.261098	0.0439032
DKK1	Carmustine	-0.260597	0.0443247
KLK1	6-MERCAPTOPURINE	0.259771	0.0450266
ABCA4	Azacitidine	0.259641	0.0451384
KLK1	Sonidegib	-0.259408	0.0453386
CORT	Dabrafenib	-0.259348	0.0453902
CYFIP2	Carmustine	0.257726	0.0468047
ABCA4	Thiotepa	0.257714	0.0468153
RASGRP2	Mitoxantrone	0.256502	0.0478952
GFPT2	6-MERCAPTOPURINE	-0.256081	0.0482754
CORT	Melphalan	0.255836	0.0484976
DKK1	Lomustine	-0.25582	0.0485122
CORT	Epirubicin	0.254566	0.049664
CHMP4C	Palbociclib	0.25436	0.0498553
